# Supplementary material for: The immune cell landscape and response of Marek’s disease resistant and susceptible chickens infected with Marek’s disease virus
Source: Sci Rep. 2023 Apr 1;13:5355. doi: 10.1038/s41598-023-32308-x (PMC10067856; doi:10.1038/s41598-023-32308-x)
Supplement: Supplementary file 1 — Supplementary Table 1. [file 41598_2023_32308_MOESM1_ESM.xlsx]

## Sheet: cell types and gene markers
Cell type	Cluster Number	Table 1. Differentially expressed genes across individual clusters from the highest level of significance to the least right to left for the top 20 genes (p<0.01; see methods).
Bulk T cells	0	lncRNA41611	TCF7	CD3D	CD3E	TCRB (ENSGALG00000014754)	IL7R	GZMA	CD8BP	RPS19	PLACL2-like	ADSL	CD28	ENSGALG00000029569	RPS28	ADD3	GNLY	ENSGALG00000043016	CD8A	RPS15	RPS23
Effector T γδ (γδ enriched)	1	GNLY	CRH2	XCL1	lncRNA52959	AT2	CD8-alpha-like Ig domain (ENSGALG00000045876)	TARP	PH-domain (ENSGALG00000001894)	IL2RB	SYTL1	CCL1	CD7	RGS3	TCRD	RPS11	MARK3	FKBP5	PTPN6	SCIN	RPS15
T cells (γδ enriched)	2	TCRD (ENSGALG00000043654)	KK34	RORC	TARP	Granzyme-G-like (ENSGALG00000054174)	MT4	GPX1	EMB	AHR	FOS	S100A11	CRIP1	ID2	DRD4	BASP1	TPT1	RORA	lncRNA41611	ENSGALG00000046256	CD3D
T cells (1)	3	SLC9A9	IGF1R	H3F3C	TCF7	lncRNA41611	RPLP2	KLF2	HERC2	EEF1A1	IL7R	DDX5	KLF13	FOS	HINT	JUN	ATAD2B	SATB1	ARHGAP15	ABCA2	DUSP1
T cells (2)	4	CEP85L	TCF7	EEF2	GRAP2	MT-CYTB	ACTG1	NRIP1	MYC	RPS19	PIK3R6	ENSGALG00000026152	ENSGALG00000047636	CDC42	STIM1	CD247	ENSGALG00000054070	lncRNA41611	MT-COX3	ZMYND11	ENSGALG00000029381
Antigen-presenting B cells	5	CD74	BLB2	CD79B	HVCN1	BLB1	BCL11A	TMSB15B	IFI30	Bu-1 (ENSGALG00000001894)	MT-ND6	BASP1	CLEC17A-like	GRAPL	DOK3	MT-CYTB	WD-domain containing	MT-ND1	LYN	IGLL1	ENO1
Plasma B cells	6	IGLL1 (ENSGALG00000049450)	JCHAIN	HSP90B1	PPIB	TXNDC5	SERP1	SEC61G	FKBP11	SEC61B	MANF	HDLBP	PDIA4	SSR2	HSPA5	SSR1	PDIA6	PRDX4	RRBP1	LMAN1L	ERLEC1
Macrophages (1)	7	IFI6	TMSB4X	CSTA	TPM2	ITGB3	HPSE	B2M	TUBB1	PMP22	CLEC4F	ITGA2B	FTH1	RGS18	TESC	MYL12A	CSRP1	BIN2	S100A10	TLN1	RPS11
Macrophages (2)	8	TMSB4X	CXCL13	FTH1	TGM4	Ras related	lncRNA41611	SH3BGRL3	SPIC	GPX1	MARCO	ACTB	CD74	GNG10	GNG5	CST7	CCNI	CXCL13L2	S100A10	ITGB1BP3	TNFAIP2
Antigen presenting myeloid cells	9	CD74	FTH1	BLB2 MHC class II	TMSB15B	IFI30	BLB1	TMSB4X	Granulin precursor (ENSGALG00000033530)	RSFR	AIF1L	DMB2	CTSS	FCER1G	CCL26	C1QC	CST3	IRF8	C1QB	SAT1	C1QA
Granuloctyes (1)	10	FTH1	CD74	IFI30	BLB2	PPDPF	S100A6	S100A10	MT-COX3	FN1	LY86	MT-ND3	GPX1	SPINK2	CDK5RAP1	ANXA1	ANXA2	EXFABP	ENSGALG00000047587	ASS1	VIM
Granulocytes (2)	11	Cathepsin-G-like	HDC	FTH1	ENSGALG00000004167	FCER1G	GATA2	SAT1	CD3D	SLC45A3	RAB27A	SUSD1	ATP1B1	TNS1	LBH	RARRES2	AT2	B2M	ITM2A	BNIP3L	TAGAP
