# Supplementary material for: The immune cell landscape and response of Marek’s disease resistant and susceptible chickens infected with Marek’s disease virus
Source: Sci Rep. 2023 Apr 1;13:5355. doi: 10.1038/s41598-023-32308-x (PMC10067856; doi:10.1038/s41598-023-32308-x)
Supplement: Supplementary file 2 — Supplementary Table 2. [file 41598_2023_32308_MOESM2_ESM.xlsx]

## Sheet: Bulk T cells
Supplemental Table 2. Differential gene expression by annotated cell type for susceptible birds when infected with MDV. See methods for statistical tests utilized. Cluster numbers are included to trace cell type labels. All worksheets are labled by cell type and part of supplemental table 2.
p value	fold change	cluster	gene
0	3.03675	0	GZMA
4.3480E-320	2.25482	0	GNLY
1.23506e-274	1.87029	0	TUBA1B
1.1429007510E-314	1.77454	0	GAPDH
3.17637e-217	1.65772	0	HSPE1
6.81874e-154	1.615	0	NPM3
4.41185e-128	1.4508	0	H2AFZ
4.74005e-165	1.39951	0	SNRPGP15
4.45255e-156	1.36434	0	HMGB1
8.40503e-116	1.35999	0	LDHB
2.74125e-114	1.3586	0	SNRPE
8.78273e-115	1.34774	0	ALDOC
1.61012e-147	1.34639	0	ATP5G3
6.4902e-106	1.33193	0	TXN
3.3296e-116	1.31199	0	ENSGALG00000013546
1.47464e-98	1.30551	0	SMC2
6.12979e-94	1.28425	0	RAN
1.38666e-129	1.24524	0	ENO1
1.63893e-227	1.24101	0	MT-CYTB
6.13477e-104	1.23186	0	UQCR10
3.73726e-93	1.22874	0	HMGB2
1.13606e-85	1.22669	0	PCNA
1.79369e-94	1.21429	0	PRELID1
1.58274e-116	1.21262	0	H2AFV
7.77573e-105	1.19772	0	SNRPD1
7.05791e-80	1.19052	0	GNG2
8.24324e-97	1.18479	0	RRM2
1.54048e-81	1.17873	0	PGAM1
4.71976e-77	1.14548	0	C1QBP
2.3419e-79	1.137	0	DUT
1.87829e-77	1.12663	0	HSPD1
4.29148e-175	1.12007	0	PPIA
3.25226e-72	1.11859	0	SEC61B
3.80302e-79	1.11811	0	TPI1
2.22543e-79	1.10569	0	NUDT16L1
3.07497e-264	1.10114	0	ACTB
1.54572e-64	1.07247	0	LDHA
1.38508e-65	1.06595	0	ENSGALG00000053871
3.92286e-65	1.06499	0	DBI
8.209e-70	1.05762	0	SNRPF
2.85963e-90	1.05682	0	HMGN4
1.29235e-60	1.03807	0	PGK 2.00
3.02274e-71	1.03385	0	UQCRHL
1.45167e-73	1.0303	0	PPIB
1.22094e-57	1.01803	0	CYCS
8.4832e-72	1.01467	0	UBE2C
1.46143e-56	1.00893	0	BLB2
4.87449e-50	-1.0042	0	FKBP5
2.68805e-80	-1.03929	0	DDX5
2.04226e-55	-1.05796	0	JUN
1.97531e-62	-1.07907	0	ENSGALG00000004167
5.23318e-58	-1.08172	0	MAPRE2
2.35336e-62	-1.09	0	CXCR4
1.40089e-79	-1.1007	0	PNRC1
3.06135e-85	-1.23574	0	PTPRC
1.63377e-93	-1.36399	0	IL7R
4.54201e-149	-1.42721	0	H3F3C
2.18839e-116	-1.52106	0	TCRD
1.01982e-171	-1.6439	0	BTG1
2.82125e-228	-2.03424	0	TCF7

## Sheet: antigen presenting B cells
p vauue	fold change	cluster	gene
6.88495e-80	3.77093	1	GNLY
8.66325e-20	1.71254	1	GZMA
5.87927e-15	1.57208	1	NPM3
2.47433e-19	1.53869	1	HSPE1
6.0705e-15	1.49417	1	IFI6
4.01291e-10	1.32552	1	NDUFA12
3.45994e-12	1.3254	1	SNRPE
6.29834e-10	1.31085	1	PCNA
5.94318e-12	1.2661	1	TXN
1.04441e-13	1.23942	1	SNRPGP15
3.78768e-09	1.2239	1	SNRPD3
2.25184e-10	1.21105	1	PPIB
4.59566e-11	1.15933	1	TUBA1B
5.36965e-08	1.15927	1	HBAD
2.66647e-09	1.15294	1	HSPD1
2.94794e-10	1.11913	1	LDHB
2.04223e-07	1.11196	1	CYCS
1.57717e-07	1.09354	1	CDCA3
3.46265e-07	1.09066	1	NDUFAB1
6.01071e-11	1.0903	1	IFIT5
6.71755e-09	1.07284	1	PRELID1
6.61429e-12	1.06387	1	GAPDH
4.68597e-07	1.05114	1	SNU13
6.73246e-07	1.043	1	PGK 2.00
8.39393e-07	1.03753	1	POLR1D
1.18747e-06	1.03476	1	UBE2S
3.28498e-07	1.03331	1	PGAM1
3.23003e-06	1.03293	1	DUT
2.10185e-08	1.02748	1	GCSH
1.98237e-08	1.02406	1	UQCR10
9.94242e-07	1.0201	1	HSPA5
4.89822e-07	1.01837	1	SEC61B
3.52567e-09	1.01593	1	GNG4
3.14225e-06	1.00008	1	PCBP2
7.03106e-05	-1.00457	1	ENSGALG00000045115
3.5953e-05	-1.00552	1	ZYX
2.48551e-05	-1.01243	1	ACTR2
6.44507e-07	-1.05045	1	DDX5
8.72448e-06	-1.09414	1	ANKRD44
7.3691e-09	-1.09767	1	ENSGALG00000011190
8.19235e-06	-1.09839	1	SH2D6
5.49648e-06	-1.10909	1	ENSGALG00000043654
4.30689e-23	-1.11606	1	ENSGALG00000047532
1.87916e-06	-1.13684	1	ENSGALG00000015461
3.15282e-06	-1.1603	1	PTPN6
1.0404e-07	-1.16879	1	TMSB15B
2.70425e-07	-1.23563	1	ENSGALG00000044226
2.75314e-07	-1.24503	1	ANKRD11
4.62564e-08	-1.25962	1	FOS
3.53995e-09	-1.31234	1	IFI30
4.47037e-08	-1.35165	1	TMEM131
4.88577e-08	-1.35421	1	PIK3AP1
3.67509e-08	-1.36793	1	DOK3
4.82283e-10	-1.38773	1	BTG1
1.46678e-09	-1.40817	1	BASP1
1.23947e-09	-1.41815	1	HVCN1
1.13844e-09	-1.45055	1	GRAPL
5.11569e-10	-1.45433	1	CD79B
1.55418e-12	-1.62312	1	PNRC1
1.3615e-16	-1.78764	1	CD74
2.23161e-13	-1.80223	1	BCL11A
1.90719e-14	-1.98105	1	IGLL1

## Sheet: Effector T gammadelta
p value	fold change	cluster	gene
6.37224e-61	2.90464	2	GZMA
9.05449e-27	1.81543	2	TUBA1B
7.62352e-22	1.73712	2	SNRPE
5.34007e-18	1.56781	2	TXN
3.98649e-17	1.48528	2	HBA1
7.65154e-16	1.34765	2	SNRPD1
4.19443e-17	1.32865	2	ATP5G3
4.75636e-13	1.32522	2	SNRPF
8.33945e-16	1.29999	2	SNRPGP15
2.71899e-12	1.29071	2	H2AFZ
5.24306e-12	1.28914	2	HMGB2
6.57177e-13	1.27624	2	LDHB
1.12486e-11	1.27127	2	DBI
5.85878e-18	1.24853	2	GAPDH
1.17851e-13	1.21886	2	HSPE1
1.54009e-11	1.20302	2	PRELID1
2.13507e-14	1.20133	2	H2AFV
9.50658e-11	1.19265	2	LDHA
2.05015e-11	1.18297	2	ALDOC
2.07846e-09	1.1705	2	CCL1
9.30768e-10	1.14394	2	RAN
4.61239e-12	1.13585	2	UQCR10
3.86172e-10	1.12907	2	HINT2
4.5361e-19	1.11551	2	PPIA
1.75093e-09	1.11285	2	SMC2
1.99731e-09	1.10909	2	UQCR11
4.38314e-09	1.09667	2	PGAM1
2.6325e-09	1.09276	2	CYCS
5.50811e-23	1.08868	2	MT-CYTB
9.12114e-10	1.07091	2	UQCRHL
1.27719e-10	1.06371	2	HMGB1
1.33218e-08	1.0575	2	C1QBP
1.34434e-08	1.05633	2	ATP5MC1
1.77307e-11	1.05623	2	ENO1
1.82579e-08	1.05261	2	GNG2
1.34037e-08	1.05236	2	COX5B
4.32076e-09	1.05047	2	PCNA
1.89914e-08	1.05004	2	NDUFB3
1.4917e-08	1.04988	2	PSMA7
9.92546e-09	1.04622	2	HBBA
8.16545e-08	1.00433	2	EIF4EBP1
2.25084e-10	-1.0107	2	BTG1
6.55797e-09	-1.01934	2	GRK3
1.05198e-07	-1.02524	2	YTHDC1
4.91804e-08	-1.03381	2	GALNT1
2.55147e-09	-1.03529	2	ENSGALG00000001894
1.74917e-10	-1.05335	2	BF2
5.60108e-10	-1.11088	2	AT2
6.54643e-09	-1.11799	2	NCOR2
3.6372e-11	-1.12418	2	ENSGALG00000004167
2.96181e-09	-1.13169	2	HERC2
1.09173e-09	-1.14272	2	TCF7
8.19995e-10	-1.17171	2	VAV3
5.57981e-11	-1.21151	2	LCP2
1.70365e-11	-1.24335	2	MARK3
1.07116e-11	-1.30771	2	CXCR4
5.77014e-12	-1.31809	2	TMEM131
2.05641e-12	-1.32949	2	GLCCI1
8.85297e-22	-1.72358	2	FKBP5

## Sheet: T cells γδ enriched
p value	fold change	cluster	gene
1.11676e-32	2.72701	3	GNLY
1.58454e-31	2.45949	3	GZMA
1.76041e-26	1.9033	3	GAPDH
1.43941e-15	1.73358	3	PCNA
3.44086e-17	1.7154	3	ENSGALG00000013546
3.46116e-20	1.68933	3	ENO1
3.40987e-14	1.67429	3	PGAM1
1.85786e-17	1.63577	3	HSPE1
3.56018e-13	1.59804	3	HSPD1
6.11779e-13	1.56028	3	SNRPE
2.68678e-13	1.53208	3	PRDX1
4.64983e-12	1.52664	3	LDHB
1.82349e-11	1.52448	3	H2AFZ
7.11362e-13	1.51457	3	NPM3
1.4755e-11	1.49571	3	C1QBP
3.19105e-12	1.42849	3	ALDOC
1.79171e-10	1.41834	3	RPL22L1
2.31439e-10	1.41728	3	SMC2
1.28536e-09	1.38206	3	RAN
1.31726e-09	1.34758	3	TOP2A
1.29514e-09	1.34313	3	ENSGALG00000034288
1.39953e-09	1.34183	3	HMGB2
6.87763e-13	1.32655	3	TUBA1B
2.92039e-12	1.32359	3	SNRPGP15
4.7456e-09	1.31774	3	HBAD
1.55901e-08	1.29558	3	BLB2
3.85613e-09	1.28942	3	UBE2C
8.46556e-09	1.28431	3	HIST1H103
8.24569e-10	1.28071	3	PRELID1
1.26176e-09	1.27761	3	KPNA2
1.22502e-09	1.27445	3	SNRPD1
2.18976e-09	1.26607	3	TOMM6
1.45908e-09	1.25561	3	TXN
6.60064e-08	1.16186	3	HYPK
1.35383e-07	1.15931	3	LSM 6.00
2.94746e-08	1.1462	3	IFI6
1.73005e-07	1.14043	3	SNRPF
2.9013e-17	1.13311	3	MT-CYTB
5.54551e-08	1.11372	3	UQCR10
1.24695e-06	1.11267	3	KPNB1
1.87124e-06	1.10353	3	PFDN5
1.8732e-06	1.0898	3	SNU13
2.63315e-09	1.0861	3	TK1
1.0656e-06	1.07458	3	DUT
3.4529e-06	1.06838	3	CD74
1.78382e-07	1.06169	3	IFI27L2
2.60581e-12	1.04624	3	MT-ND1
2.49709e-07	1.04226	3	RRM2
2.47512e-07	1.00417	3	HMGN4
8.81197e-06	-1.00001	3	CCR6
6.13386e-05	-1.01499	3	SMAP2
7.28794e-06	-1.01559	3	TSPAN13
8.91593e-05	-1.0172	3	EIF3G
3.15093e-05	-1.03215	3	S100A11
4.57829e-05	-1.03486	3	FKBP5
4.98218e-05	-1.04083	3	KLF13
7.01569e-05	-1.04437	3	NRK
3.55475e-05	-1.05512	3	ST6GAL1
3.10084e-05	-1.06768	3	TAGAP
2.63318e-06	-1.08161	3	ENSGALG00000050981
1.92437e-05	-1.089	3	ENSGALG00000013505
3.12476e-05	-1.09166	3	IL7R
1.30847e-05	-1.10276	3	KLF6
8.8247e-06	-1.11941	3	ADD3
7.39919e-06	-1.12057	3	KMT2E
1.02054e-05	-1.13804	3	ITGA4
1.184e-05	-1.14491	3	CRY1
4.90747e-06	-1.16222	3	TSC22D4
9.18352e-06	-1.1726	3	ANXA6
9.18682e-08	-1.18097	3	GPX1
1.05334e-07	-1.22195	3	DDX5
2.2625e-06	-1.2365	3	ARHGEF3
1.65289e-06	-1.24179	3	LBH
1.64882e-07	-1.24477	3	CD3E
1.57245e-07	-1.26329	3	ENSGALG00000046256
5.53496e-08	-1.29557	3	PTPRC
5.06792e-08	-1.30627	3	ITM2A
3.64275e-08	-1.34118	3	DRD4
9.38153e-08	-1.34395	3	JUN
2.18492e-07	-1.36122	3	BTG2
6.26742e-13	-1.46428	3	H3F3C
5.70801e-09	-1.48725	3	TCF7
2.17492e-09	-1.57178	3	RGS1
3.4726e-10	-1.66226	3	RORC
4.73261e-12	-1.77765	3	BASP1
5.50101e-12	-1.82308	3	FOS
6.37515e-14	-1.857	3	BTG1
5.44341e-15	-1.92144	3	PNRC1
5.54065e-14	-1.92968	3	TARP
9.89317e-13	-2.28332	3	ENSGALG00000054174
3.3024e-24	-2.813	3	KK34
1.9171e-32	-3.17857	3	TCRD

## Sheet: Antigen-presenting myeloid cell
p value	fold change	cluster	gene
4.65512e-33	3.24131	4	GNLY
1.31886e-16	2.24972	4	GZMA
2.6299e-09	1.45194	4	LDHB
1.7833e-09	1.26601	4	HSPE1
1.33417e-07	1.24126	4	NPM3
4.74896e-06	1.19696	4	PGK 2.00
1.70202e-09	1.16775	4	GAPDH
3.52877e-06	1.13454	4	TIMM8A
1.06623e-05	1.1138	4	HBBA
8.93782e-06	1.09248	4	SRSF1
1.56872e-05	1.09132	4	ETS1
2.0826e-06	1.08273	4	SNRPE
2.08489e-05	1.05349	4	MAPK4
2.4051e-05	1.0492	4	HELLS
1.31342e-05	1.04894	4	NOP56
5.70388e-05	1.04809	4	EIF3I
1.92844e-05	1.04732	4	MRPL27
4.35528e-05	1.0448	4	C5H11orf58
7.65591e-06	1.02794	4	H2AFZ
0.000111166	1.01218	4	NIP7
5.58133e-05	-1.01196	4	S100A10
3.40243e-05	-1.03665	4	GABARAPL1
4.32174e-06	-1.11251	4	BLB1
1.46359e-05	-1.14691	4	LAPTM4A
1.22819e-07	-1.20382	4	BLB2
3.82002e-06	-1.21643	4	BTG2
9.9392e-07	-1.3642	4	RSFR
3.70814e-09	-1.37621	4	CD74
4.67905e-08	-1.46097	4	ENSGALG00000047587
4.1977e-11	-1.48163	4	LYZ
8.55968e-17	-3.06978	4	JCHAIN

## Sheet: plasma B cells
p value	fold change	cluster	gene
3.54925e-21	2.92297	5	GNLY
3.26156e-13	1.56613	5	HMGB1
2.20053e-08	1.4304	5	PKLR
1.73643e-08	1.42743	5	ENSGALG00000053871
1.27274e-11	1.41998	5	ACTB
1.33174e-09	1.39829	5	TUBA1B
7.26895e-08	1.39696	5	NPM3
1.89852e-09	1.38085	5	HSPE1
7.26216e-10	1.33098	5	SNRPGP15
4.09775e-08	1.31756	5	HMGN4
1.30698e-08	1.31275	5	HIST1H103
1.48747e-06	1.24666	5	PCNA
5.85829e-11	1.24104	5	TMSB4X
4.50646e-06	1.2251	5	SRSF3
9.00884e-08	1.22215	5	HSP90AA1
2.90468e-06	1.20906	5	ERH
3.06853e-06	1.1909	5	TIMM8A
6.10904e-07	1.15707	5	ALDOC
1.45714e-05	1.13323	5	SSB
1.34023e-06	1.11891	5	GZMA
1.71754e-05	1.10257	5	LITAF
9.59122e-08	1.09721	5	UQCR10
3.0131e-05	1.07955	5	ANP32E
1.18722e-06	1.07922	5	FKBP1A
7.83763e-06	1.07635	5	SAP18
3.24602e-05	1.07409	5	HBAD
8.34606e-06	1.06348	5	SNU13
7.86712e-07	1.05287	5	NCL
5.83765e-05	1.04864	5	PGK 2.00
2.34785e-05	1.03995	5	ENSGALG00000041611
1.09391e-05	1.02407	5	HBA1
0.000102606	1.00427	5	CCT7
2.7019e-09	-1.02107	5	HDLBP
6.5155e-08	-1.02333	5	LMAN1L
1.90177e-09	-1.03312	5	FKBP11
1.27303e-05	-1.03848	5	ITM2A
3.30618e-05	-1.04929	5	MT-ATP8
6.51822e-06	-1.07216	5	EDEM3
2.99852e-07	-1.07373	5	ENSGALG00000052497
8.35434e-08	-1.08788	5	PNRC1
1.51849e-09	-1.10768	5	PDIA4
1.77226e-05	-1.11576	5	CD63
2.1703e-09	-1.12279	5	ENSGALG00000048305
1.98364e-06	-1.13037	5	ENSGALG00000033530
7.68435e-06	-1.16113	5	PDCD4
4.11637e-06	-1.1792	5	ENSGALG00000004167
1.01461e-07	-1.35588	5	ENSGALG00000051946
2.42749e-09	-1.51096	5	ENSGALG00000047227
4.28069e-18	-1.522	5	JCHAIN
2.92554e-15	-1.72121	5	IGLL1
2.07999e-33	-2.99894	5	ENSGALG00000049716

## Sheet: T cells (1)
p value	fold change	cluster	gene
3.58512e-09	2.71184	6	GNLY
1.59303e-07	2.45427	6	GZMA
3.15562e-06	2.08371	6	NDUFB2
9.10048e-06	2.07736	6	PGAM1
1.13248e-06	1.96582	6	GAPDH
9.01033e-05	1.92955	6	PKLR
7.52437e-05	1.9152	6	HINT2
1.09564e-05	1.88497	6	HSPE1
4.398e-05	1.88278	6	PIGBOS1
2.39827e-05	1.87681	6	ENSGALG00000025996
0.000135147	1.86613	6	SNRPN
0.000202233	1.83587	6	SUPT4H1
0.000289879	1.81122	6	BZW2
5.85155e-05	1.78361	6	EIF6
1.67719e-07	1.73179	6	MT-ND1
0.000558752	1.67648	6	ENSGALG00000053871
0.000796643	1.66657	6	BLOC1S5
0.00073635	1.65586	6	NDUFB6
0.000984254	1.64156	6	PPIL1
8.8693e-05	1.63542	6	TUBA1B
0.0013144	1.6337	6	LBR
0.000730474	1.62277	6	NDUFA5
0.000741934	1.61992	6	UBE2C
0.00066907	1.61872	6	NUDT16L1
0.000931452	1.60721	6	TMED7
0.00092591	1.59093	6	FKBP1A
0.001355	1.58176	6	SNRPD1
0.00224049	1.55577	6	PDIA3
0.00202868	1.5424	6	ALYREF
0.00419731	1.53248	6	CD74
7.86056e-08	1.51916	6	ACTB
0.0030089	1.50351	6	C22orf39
0.00415715	1.48666	6	MDH2
0.000534187	1.48429	6	SMC2
0.00233047	1.47261	6	POLR1D
0.000233796	1.45288	6	ENSGALG00000000791
1.02531e-06	1.44453	6	MT-CYTB
0.00479963	1.44057	6	ATP5PD
0.00489928	1.44054	6	UQCRFS1
0.00455148	1.41789	6	MDH1
0.00570675	1.41601	6	HOPX
0.00194021	1.41285	6	ENO1
0.0033551	1.39847	6	HMGB2
0.00114475	1.39396	6	NIFK
0.00771188	1.39322	6	AARS
0.00576516	1.38634	6	DIDO1
0.00363407	1.3862	6	ASNS
0.00474057	1.38451	6	NHP2
0.00827755	1.38337	6	ENSGALG00000007131
0.00511749	1.38327	6	HYPK
0.00856664	1.38014	6	H2AFZ
0.000681875	1.37361	6	NUSAP1
0.00265409	1.36897	6	AKR1A1
0.00910545	1.35635	6	ENSGALG00000038820
0.0037666	1.34636	6	CYB561A3
0.00864611	1.33537	6	TSN
0.00314589	1.33502	6	ENY2
0.00102634	1.33348	6	RRM2
0.00699029	1.31866	6	PCNA
0.00414422	1.30024	6	ZFAND6
0.00162777	1.27922	6	BRPF1
0.00986627	1.27778	6	UQCRQ
0.00671069	1.26806	6	SRPRB
0.00712164	1.26593	6	TUBA3E
0.00637271	1.25338	6	STAT1
0.00205859	1.24905	6	IREB2
0.00655866	1.2354	6	H2AFV
0.00182591	1.23216	6	CX3CR1
0.000419652	1.21557	6	MT-ND6
0.00981364	1.20221	6	ATP6V0B
0.00315592	1.20135	6	ENSGALG00000006899
0.000355456	1.20058	6	MT-ND4
0.0096648	1.19934	6	NEK6
0.00132652	1.19881	6	MT-ND5
0.00299225	1.19449	6	EIF2A
0.00875251	1.17699	6	HMGN4
0.0038222	1.15571	6	SF3B6
0.00143809	1.13648	6	KIF18B
0.00158568	1.13354	6	OGDH
0.00154813	1.12397	6	MRPS36
0.00166204	1.12239	6	BUB1B
0.00293214	1.09614	6	STUB1
0.00232833	1.0959	6	AHCTF1
0.00190081	1.0842	6	USP48
0.00260074	1.06495	6	SURF2
0.00642131	1.06442	6	DUT
0.0029937	1.06045	6	HSPA9
0.00416996	1.05415	6	FLAD1
3.54375e-06	1.05232	6	MT-ATP6
0.00808523	1.04918	6	AIFM1
0.00764076	1.04856	6	EIF3I
0.00416996	1.04631	6	NELFCD
0.00605622	1.04286	6	EFTUD2
0.00691409	1.03719	6	TIMM17B
0.0048475	1.03165	6	STAMBPL1
0.0060723	1.02451	6	THEM4
0.00687105	1.00146	6	PDF
0.00687105	1.00146	6	MAN1B1
0.00908664	-1.15897	6	RNF130
0.0085175	-1.17986	6	ENSGALG00000014589
0.0060455	-1.23611	6	UBE2G2
2.57507e-06	-1.25787	6	ENSGALG00000037441
0.00236113	-1.27613	6	REXO2
0.00839042	-1.29034	6	ADNP
0.00382323	-1.34712	6	RPS6KA5
0.0018895	-1.3479	6	ENSGALG00000048305
0.00810514	-1.36041	6	TGM2-1
0.00933471	-1.36908	6	CCNI
0.00328343	-1.37697	6	ARAP2
0.00972284	-1.37721	6	CD4
0.00896475	-1.39122	6	TCF7
0.00921451	-1.3966	6	PDCD4
0.00729868	-1.40097	6	P2RY8
0.000222257	-1.40486	6	TPT1
0.00804002	-1.45154	6	CMTM7
0.00364665	-1.46088	6	CD3E
0.00480197	-1.49565	6	DIAPH2
0.00487146	-1.50698	6	PLCG1
0.00567856	-1.56755	6	JUN
0.00176575	-1.57612	6	BTG1
0.00708538	-1.58383	6	TCRD
0.00326496	-1.58659	6	TSHZ2
0.000561879	-1.60349	6	H3F3C
0.00471295	-1.61934	6	ZNF593
0.0062212	-1.62001	6	SNRNP25
0.00104667	-1.63497	6	ENSGALG00000003605
0.00522781	-1.65385	6	ENSGALG00000004252
0.0034935	-1.66582	6	ENSGALG00000006840
0.000200272	-1.6926	6	IST1
0.00162849	-1.70782	6	FAM49A
0.00197953	-1.78462	6	DUSP1
0.0011353	-1.81109	6	HERC2
0.000918198	-1.85186	6	KMT2C
0.000409747	-1.9516	6	IL7R
0.000110848	-2.1637	6	DDX5
0.000193401	-2.27475	6	PTPRC
1.32984e-05	-2.51251	6	KLF13
1.28806e-05	-2.64211	6	ENSGALG00000004167

## Sheet: Granulocytes (1)
p value	fold change	cluster	gene
2.89686e-29	4.45592	7	GNLY
1.54425e-09	2.50699	7	LDHB
8.40692e-13	2.49123	7	TUBA1B
3.52161e-09	2.46619	7	SNRPF
2.35219e-08	2.39182	7	GZMA
1.00947e-06	2.18626	7	HIST1H103
5.4702e-07	2.1603	7	CATHL3
1.4309e-06	2.09376	7	RAN
5.26579e-08	2.0685	7	SNRPGP15
6.31886e-08	2.03627	7	H2AFV
2.65158e-06	2.00434	7	CCT8
1.10814e-08	1.93229	7	ENSGALG00000041611
6.10155e-06	1.91354	7	GNG2
1.70111e-06	1.89603	7	HMGN4
2.88552e-05	1.86411	7	ATP5J2
5.57499e-06	1.84764	7	TCP1
1.41262e-05	1.84665	7	AvBD1
7.4855e-05	1.82406	7	CATHL2
4.0498e-06	1.81253	7	HSPE1
6.44233e-05	1.77075	7	UQCRQ
4.4269e-05	1.75525	7	THYN1
2.23439e-05	1.73801	7	ENSGALG00000011190
0.000106214	1.7242	7	SSB
7.52055e-07	1.72024	7	HMGB1
1.59539e-05	1.6909	7	HELLS
0.000103465	1.67855	7	MRPL9
3.37683e-12	1.66362	7	BD7
0.000509144	1.64088	7	SLIRP
1.28197e-06	1.61672	7	NPM1
0.000243848	1.60897	7	PARK7
0.0003542	1.59276	7	MAGOH
9.85037e-05	1.5808	7	ENSGALG00000013546
0.000350682	1.56341	7	NDUFA4
1.2027e-07	1.5553	7	PPIA
0.000604727	1.53062	7	C1QBP
0.000538051	1.53042	7	SMC2
0.000901229	1.52925	7	HMGN1
0.000565409	1.52253	7	SNRPE
0.0012779	1.52154	7	ALYREF
0.0037624	1.4966	7	CAPZA1
8.40971e-05	1.48208	7	HINT2
2.38482e-05	1.48197	7	TPRKB
0.00110104	1.45965	7	RPL22L1
0.00102551	1.45247	7	SET
3.36247e-08	1.44938	7	RPL36
0.000779455	1.43329	7	H2AFZ
0.00116313	1.42704	7	NPM3
0.0034733	1.42483	7	SNRPD1
0.00904898	1.41794	7	COX6C
0.00307959	1.41584	7	ENSGALG00000000629
0.00112654	1.40937	7	RBM3
2.66675e-11	1.39918	7	TMSB4X
0.000855911	1.38739	7	SSBP3
0.00193756	1.37179	7	PSMA7
0.00171613	1.3693	7	CD5
0.000913114	1.36332	7	COX7A2
0.00266628	1.35516	7	NDUFB3
0.000696085	1.35351	7	DPY30
0.00325303	1.35285	7	PCBP2
0.00530195	1.35005	7	PIGBOS1
0.00158665	1.34949	7	FKBP3
0.00101091	1.34094	7	RBBP4
0.000989237	1.33717	7	LSM 8.00
0.000287896	1.3361	7	FLAD1
0.0036383	1.32205	7	MRPL27
0.00383118	1.29932	7	ABRACL
0.00349987	1.29526	7	DEF6
0.00503614	1.29376	7	NDUFC2
0.00458804	1.27713	7	CCT2
0.00585661	1.27406	7	ENSGALG00000007131
0.00265294	1.26841	7	NDUFA2
0.00361331	1.2623	7	SNRPN
0.0030557	1.25769	7	ATP5G3
0.00259551	1.25701	7	DUSP10
0.000189176	1.25532	7	TIMM8A
0.00482882	1.25401	7	ENSGALG00000038672
0.00260308	1.24582	7	PSMA2
0.00566005	1.24435	7	PIN4
0.00431545	1.24359	7	HBBA
0.00254056	1.24271	7	HBA1
0.00745422	1.24269	7	ERH
0.00443298	1.24073	7	POMP
0.00519079	1.23793	7	ANP32B
0.0094319	1.23086	7	NHP2
0.00776165	1.2158	7	ENSGALG00000014754
0.00102711	1.21104	7	NCL
0.00487203	1.20968	7	EIF5B
0.00159425	1.19519	7	KPNA2
0.00919112	1.18907	7	PPIL1
0.00649214	1.18593	7	ENSGALG00000036935
0.000396752	1.17513	7	RPL9
0.00171502	1.1666	7	ATP5I
0.0037322	1.15621	7	EBNA1BP2
0.000890397	1.14989	7	STOM
0.00122223	1.13643	7	ENSGALG00000043329
0.0033842	1.13601	7	YWHAH
0.0014859	1.12755	7	SLC29A1
0.00453252	1.10975	7	UBB
0.00842216	1.08962	7	NDUFA13
0.00601429	1.0871	7	RSL24D1
0.00771176	1.08645	7	NUP85
0.00631008	1.08042	7	PSMB3
0.00370467	1.06796	7	BAK1
0.00782102	1.05979	7	VDAC2
0.00157369	1.05884	7	ENSGALG00000006899
0.00101425	1.05212	7	CD8BP
0.00472931	1.04746	7	IL2RB
0.00893096	1.04501	7	CDCA7L
0.00922025	1.04398	7	CD3D
0.00590832	1.03115	7	ENSGALG00000034288
0.00828778	1.01115	7	RNASEH2B
0.00181395	1.00343	7	RRP12
0.00836901	1.00104	7	GLRX3
0.00846083	-1.01258	7	RHOA
0.00781025	-1.03781	7	DDX5
0.00982963	-1.07971	7	CD63
7.43482e-08	-1.08753	7	MT-ND3
0.00996095	-1.09689	7	LGMN
0.00992513	-1.09195	7	ENSGALG00000049426
0.00985235	-1.10782	7	HK1
0.00761568	-1.11255	7	GLO1
0.00897977	-1.12409	7	JMJD1C
0.00895408	-1.12521	7	TAGAP
0.00889014	-1.1267	7	MYDGF
0.00901399	-1.13155	7	WAPL
0.00857754	-1.13754	7	MAPRE2
0.0068338	-1.15906	7	CTSV
0.00722227	-1.16963	7	ARHGEF6
0.00694967	-1.17247	7	TIPARP
0.00594028	-1.17435	7	MYH9
0.00708258	-1.1755	7	RAB5C
0.00683279	-1.17879	7	NFKBIZ
0.00613126	-1.1812	7	MYO9B
0.00664308	-1.18732	7	PLXNC1
0.00650341	-1.19748	7	WDFY3
0.00665473	-1.19842	7	ENSGALG00000048230
0.00555592	-1.20413	7	CD83
0.00192595	-1.20818	7	FOS
0.0046742	-1.21015	7	ENSGALG00000053991
0.00594724	-1.21445	7	TLE5
0.00574973	-1.21893	7	RP2
0.0090285	-1.224	7	PTPRC
0.00514442	-1.23524	7	CELF1
0.00527688	-1.24	7	NCOA4
0.00517117	-1.24312	7	HMOX1
0.00402954	-1.24532	7	HHEX
0.0047167	-1.24573	7	JCHAIN
0.00462374	-1.25467	7	BF1
0.00922537	-1.25676	7	LFNG
0.00450976	-1.26303	7	TTYH3
0.00461455	-1.26658	7	GSTA3
0.00415543	-1.26797	7	C1QB
0.00903393	-1.27086	7	ENSGALG00000045115
0.00252695	-1.27558	7	ATP6V0C
0.00359352	-1.29055	7	C1QA
0.00375095	-1.29297	7	RNH1
0.00516823	-1.29676	7	CCL4
0.00382565	-1.30321	7	ENSGALG00000004167
0.00347294	-1.31086	7	TPPP3
0.00296481	-1.31599	7	ENSGALG00000053303
0.00344739	-1.31831	7	ITSN1
0.00302761	-1.32925	7	MAPRE1
0.00270144	-1.33411	7	ZEB2
0.00313766	-1.33994	7	FES
0.00255152	-1.3441	7	CYTH1
0.00487002	-1.36043	7	NRK
0.000919145	-1.36674	7	CTSS
0.00217998	-1.36703	7	ENSGALG00000047761
0.00255414	-1.37144	7	CARD9
0.00253593	-1.37164	7	ATP6V0A1
0.00543756	-1.38103	7	EMB
0.00252166	-1.38159	7	SLC1A6
0.000217959	-1.39114	7	BLB1
0.00445406	-1.39216	7	TNFRSF21
0.00205187	-1.39877	7	ENSGALG00000054657
0.00211475	-1.40054	7	XPA
0.00200806	-1.40578	7	CTSB
0.0034751	-1.40609	7	LTA4H
0.0031727	-1.41127	7	DMB2
0.00276767	-1.41429	7	FABP3
0.00158112	-1.41577	7	FKBP5
0.00267714	-1.42184	7	TGFBI
0.000599929	-1.42218	7	ITM2A
0.00162619	-1.43621	7	ENSGALG00000044326
0.00155117	-1.44557	7	SDCBP
0.00302455	-1.44767	7	CTSC
0.00267125	-1.45095	7	RNASET2
0.00315731	-1.45369	7	VCAN
4.89687e-05	-1.4764	7	GPX1
0.00110957	-1.4894	7	EIF3G
0.00177016	-1.49418	7	LASP1
0.00127521	-1.49767	7	RGS18
0.00186445	-1.50458	7	IL6R
0.000933122	-1.53936	7	RAB14
0.000801759	-1.56075	7	TIMP2
0.000565144	-1.56936	7	ARF1
0.000894118	-1.58131	7	AIF1L
0.000285635	-1.58135	7	ENSGALG00000047587
0.000674356	-1.58277	7	SLC35B2
0.000560705	-1.59046	7	CTSA
0.00063855	-1.59221	7	BTG2
0.00063602	-1.60594	7	EFHD1
0.000720009	-1.62981	7	CSF1R
0.000506271	-1.63708	7	IL1B
9.32981e-05	-1.66268	7	VIM
0.000453722	-1.66335	7	TPP1
0.000424427	-1.66847	7	SMAP2
0.000345612	-1.68847	7	AKR1B1
0.00030662	-1.7012	7	PLSCR1
0.000244623	-1.72206	7	CST3
0.000216127	-1.74331	7	STK10
6.08355e-05	-1.7626	7	ANXA2
0.000164567	-1.76678	7	MECR
0.000291289	-1.78995	7	C1QC
1.34358e-05	-1.80251	7	S100A11
0.000221044	-1.82333	7	ARL4C
0.000141379	-1.82411	7	ENSGALG00000023936
9.58283e-05	-1.86205	7	ENSGALG00000026613
3.58961e-05	-1.86637	7	ASS1
5.2842e-06	-1.90082	7	PNRC1
5.72533e-05	-1.93043	7	MGST1
6.49251e-06	-1.93147	7	LY86
4.65572e-05	-1.94149	7	LYN
4.02797e-05	-1.9675	7	FGL2
2.04219e-05	-1.99127	7	RASSF2
1.05494e-06	-2.02006	7	CDK5RAP1
5.83323e-06	-2.0242	7	TSC22D4
2.0682e-05	-2.04089	7	MAFB
1.0154e-05	-2.04267	7	CSF3R
7.03927e-06	-2.15511	7	CTSZ
5.78698e-19	-2.22948	7	FTH1
5.05166e-05	-2.29022	7	ENSGALG00000052026
2.65479e-14	-2.30367	7	BLB2
6.45373e-07	-2.31875	7	RSFR
2.19204e-08	-2.35489	7	S100A10
5.20005e-08	-2.39602	7	ANXA1
1.02626e-17	-2.51933	7	CD74
3.23252e-08	-2.53954	7	LAPTM5
5.70248e-16	-2.57545	7	IFI30
6.69401e-10	-2.67651	7	FN1
9.61204e-10	-2.78327	7	PPDPF
7.50185e-09	-4.14105	7	EXFABP

## Sheet: Macrophages (1)
p value	fold change	cluster	gene
4.42941e-08	2.55598	8	ENO1
7.16251e-06	2.1477	8	GZMA
6.85632e-07	2.14446	8	HSPE1
4.22262e-06	2.11073	8	SNRPE
1.195e-09	2.07906	8	GNLY
2.6759e-05	1.89212	8	TUBA1B
0.000160374	1.79704	8	ENSGALG00000053871
5.10122e-05	1.74517	8	ATP5G3
0.000293214	1.70715	8	FKBP1A
0.000171073	1.70586	8	NDUFA1
0.000306755	1.64733	8	OTUB1
0.00184744	1.61971	8	COX5B
0.00113427	1.60484	8	NUDT16L1
0.000864974	1.60256	8	PKLR
0.000517063	1.60211	8	TMEM258
0.000811537	1.59809	8	SNRPF
0.000740519	1.59456	8	SSR2
0.000491125	1.58943	8	NMRK2
9.08288e-05	1.58838	8	GAPDH
0.00334852	1.55799	8	TBL1XR1
0.00284814	1.54447	8	CTBP1
0.00316496	1.54426	8	PRPF19
0.0012302	1.53284	8	HSPD1
0.00187458	1.51151	8	HINT2
0.00253219	1.51144	8	RPS27L
0.000265684	1.50381	8	H2AFV
0.00178768	1.45558	8	HMGB3
0.0017707	1.45189	8	UHRF1
0.0013694	1.45027	8	SF3B3
0.00165556	1.44961	8	SMC2
0.00153053	1.44327	8	RBIS
0.000459122	1.42877	8	PSMB2
0.00482276	1.42632	8	CCT7
0.00205393	1.41955	8	UQCR10
0.00463799	1.41904	8	NDUFAB1
0.00526464	1.41682	8	RAN
0.00517835	1.3984	8	CCT6A
0.0045312	1.3926	8	THYN1
0.00457012	1.39043	8	COX17
0.000776224	1.38399	8	UQCRHL
0.00486342	1.37848	8	MICOS13
6.81597e-06	1.34937	8	MT-CYTB
0.00980032	1.33368	8	COX6C
0.00375655	1.32287	8	PPIB
0.00378599	1.31232	8	PRDX1
0.00421443	1.30703	8	SAMM50
0.00848179	1.30619	8	GPX4
0.00764004	1.30393	8	SRSF3
0.00287193	1.30352	8	PEBP1
0.00418208	1.30252	8	MRPL35
0.00294148	1.29881	8	NPM3
0.00676951	1.29545	8	MRPL9
0.00926029	1.29283	8	ENSGALG00000034218
0.00303307	1.28581	8	LARP4
0.00387521	1.28572	8	COX7A2L
0.00665789	1.28064	8	SERP1
0.00433204	1.27672	8	HMGB2
0.0026837	1.27381	8	NDUFB4
0.00955106	1.26787	8	PFDN2
0.00138251	1.26509	8	SSR1
0.00325181	1.23023	8	HMGB1
0.00759434	1.13645	8	PCNA
0.00984595	1.12581	8	NDUFS6
0.00911983	1.11084	8	SLC25A39
0.0087125	1.11045	8	ASNS
0.00949014	1.10798	8	BCL2L10
0.00923665	1.10461	8	AHCY
0.00926937	1.10436	8	DNAJC15
0.00696504	1.0993	8	FBXO9
0.00856296	1.09675	8	SNAPC5
0.00468797	1.09025	8	CLNS1A
0.00930181	1.08874	8	NWD1
0.00020721	1.08167	8	MT-ND1
0.00403494	1.08117	8	TAF13
0.00339286	1.06922	8	KPNA2
0.000721126	1.06513	8	ATP6AP1
0.00782623	-1.15975	8	ENSGALG00000052497
0.00947451	-1.21551	8	IKZF1
0.00880543	-1.22506	8	PDE3B
0.00359705	-1.22878	8	H3F3C
0.0079906	-1.25776	8	TNFRSF21
0.00798981	-1.26103	8	RGS1
0.00158757	-1.36093	8	BTG1
0.0041687	-1.37479	8	WDR1
0.0093979	-1.37662	8	ITM2A
0.00423324	-1.37966	8	P2RX7
0.00602425	-1.41819	8	PNISR
0.00419799	-1.44621	8	EIF3G
0.00237625	-1.49009	8	STK26
0.00274643	-1.4923	8	CSTA
0.00229525	-1.51429	8	RNF130
0.00180115	-1.58922	8	TGM2-1
0.000655514	-1.72381	8	LCP2
0.00127807	-1.73312	8	ITGA2B

## Sheet: Macrophages (2)
p value	fold change	cluster	gene
1.6649e-19	3.83966	9	GNLY
1.44262e-07	2.24537	9	GZMA
8.03255e-06	1.9167	9	HOPX
1.24583e-05	1.70383	9	CLNS1A
5.94566e-05	1.66994	9	DUSP1
6.8274e-05	1.62044	9	ENSGALG00000014754
9.78711e-05	1.59877	9	HSPD1
5.66601e-05	1.56955	9	HELLS
0.000235343	1.52616	9	PCNA
6.01841e-05	1.51932	9	RRP12
0.000679974	1.46625	9	NDUFA13
0.000350753	1.44705	9	NDUFC2
3.47305e-05	1.43776	9	NPM3
0.000227977	1.43764	9	ITGB1
0.00113459	1.40276	9	SIKE1
0.000937186	1.40006	9	GBP
0.00103899	1.3889	9	RAD23A
0.00148237	1.33956	9	PSMB4
0.00334525	1.29876	9	ENSGALG00000029569
0.0029492	1.28903	9	PSMC1
0.0037307	1.28515	9	ANKRD44
0.00229182	1.25732	9	MED28
0.00565529	1.24259	9	ENSGALG00000052672
0.00121842	1.24194	9	MT-ND4
0.000840246	1.22462	9	RBM26
0.000459508	1.22128	9	ENSGALG00000003355
0.000831209	1.2148	9	NOL9
0.00105324	1.19942	9	JUN
0.00012936	1.19778	9	ASNS
0.00902549	1.19615	9	CCND3
0.00333094	1.19539	9	HIST1H103
0.000966871	1.18939	9	PLK1
0.00551888	1.18683	9	TUBB4B
0.00718298	1.18503	9	SNRPN
0.00104775	1.17584	9	PPA1
0.00105278	1.17342	9	GTPBP4
0.00105437	1.16832	9	ZNHIT3
0.00334238	1.16443	9	BAK1
0.00843422	1.15141	9	HSPA5
0.00776129	1.15027	9	NUDT16L1
0.0055244	1.14876	9	SNU13
0.00320397	1.14502	9	EMC8
0.000548789	1.12763	9	PPID
0.00923296	1.12148	9	PSMD7
0.0050386	1.10917	9	ATP5B
0.00924428	1.10277	9	PGAM1
0.00245994	1.1016	9	HMGB1
0.00902296	1.09696	9	XPO7
0.000832868	1.08377	9	FLAD1
0.0029669	1.04246	9	ADAR
0.00258865	1.03988	9	PSMD13
0.00310551	1.0332	9	ENSGALG00000006794
0.00275127	1.02853	9	BRPF3
0.00761981	1.02474	9	SSB
0.00382184	1.02224	9	DKC1
0.0038302	1.00974	9	CCL1
0.00317306	1.0095	9	DHX36
0.00132248	1.00741	9	MCTS1
0.00391902	1.00316	9	UBASH3A
0.00392682	1.00014	9	SYTL1
0.00921436	-1.08106	9	ARPC2
0.00541872	-1.0925	9	ENO1
0.00737553	-1.09592	9	PABPC1
0.00633587	-1.1042	9	EIF4A2
0.00455718	-1.12507	9	SH3BGRL3
0.0099199	-1.15485	9	SLA
0.00201312	-1.17844	9	DSTN
0.00894631	-1.18407	9	RAB1B
0.00854518	-1.19017	9	FCER1G
0.00290559	-1.22514	9	TGM4
0.00779864	-1.22902	9	MT4
0.00698739	-1.24625	9	PLAC8L1
0.00372528	-1.26148	9	S100A10
0.00566974	-1.27725	9	CDC26
0.00520684	-1.30105	9	SFT2D1
0.00516623	-1.30886	9	TUBB6
0.00578978	-1.30893	9	FAM49A
2.72834e-05	-1.31604	9	FTH1
0.00501651	-1.31611	9	FANCL
0.00537755	-1.32062	9	ATP6V1G1
0.00990894	-1.33281	9	MRPL33
0.00503626	-1.33701	9	EVL
0.00437566	-1.34258	9	HPGD
6.07768e-05	-1.36011	9	ITGB1BP3
0.00384504	-1.36828	9	SAT1
0.00356675	-1.3707	9	ANKRD39
0.00357389	-1.37389	9	BZW1
0.00372346	-1.3748	9	ENSGALG00000049660
0.00360437	-1.3772	9	ESD
0.00358221	-1.37818	9	VSIG4
0.000608383	-1.38179	9	CXCL13
2.19346e-08	-1.48833	9	TMSB4X
0.00182938	-1.50136	9	BAG5
0.00190755	-1.57479	9	HTRA1
0.000702124	-1.57751	9	CSTA
0.000980408	-1.59799	9	LYZ
0.000523848	-1.64529	9	GABARAPL1
0.00075123	-1.66087	9	WIPF1
0.000526134	-1.667	9	BASP1
0.000558753	-1.67052	9	S100A11
0.000229329	-1.72299	9	MARCO
0.000404751	-1.74443	9	ENSGALG00000048899
1.65592e-05	-1.82621	9	H3F3C
0.000188963	-1.8406	9	CNRIP1
0.0001259	-1.8432	9	TMSB15B
0.000202152	-1.86032	9	RAB10
4.13313e-06	-1.93291	9	GNG5
7.78139e-05	-1.96236	9	CALML4
0.000129001	-1.96283	9	CD74
1.25459e-05	-1.99482	9	ENSGALG00000015183
1.87316e-05	-2.06608	9	GNG10
5.26978e-06	-2.14339	9	ENSGALG00000035994
3.16549e-06	-2.18931	9	CCNI
6.07802e-07	-2.50511	9	EIF3E
1.49722e-07	-2.52172	9	SPIC

[truncated: 2 more sheets: Granulocytes (2), T cells (2)]
