# Supplementary material for: The immune cell landscape and response of Marek’s disease resistant and susceptible chickens infected with Marek’s disease virus
Source: Sci Rep. 2023 Apr 1;13:5355. doi: 10.1038/s41598-023-32308-x (PMC10067856; doi:10.1038/s41598-023-32308-x)
Supplement: Supplementary file 3 — Supplementary Table 3. [file 41598_2023_32308_MOESM3_ESM.xlsx]

## Sheet: Bulk T cells
Supplemental Table 3. Differential gene expression by annotated cell type for resistent birds when infected with MDV. See methods for statistical tests utilized. Cluster numbers are included to trace cell type labels. All worksheets are labled by cell type and part of supplemental table 2.
p value	fold change	cluster	gene
0	4.05155	0	GZMA
0	3.4359	0	GNLY
8.66973e-105	1.65565	0	ENSGALG00000013546
1.36559e-110	1.58209	0	GNG2
3.70661e-75	1.30539	0	CDKN2A
3.06773e-59	1.26336	0	AT2
1.85009e-154	1.23511	0	MT-ND3
6.25051e-159	1.23044	0	MT-CYTB
2.64834e-133	1.18265	0	MT-ND1
5.3624e-115	1.16606	0	MT-ND4
2.97452e-182	1.15333	0	ACTB
7.49825e-55	1.14414	0	CX3CR1
2.71327e-59	1.10801	0	ADGRG1
1.75143e-46	1.10753	0	LDHA
6.94691e-55	1.10132	0	ALDOC
1.04383e-213	1.08853	0	MT-COX3
2.37297e-46	1.05998	0	TUBA1B
8.82436e-60	1.05127	0	H2AFV
7.93902e-42	1.03559	0	SMC2
7.61423e-74	-1.14809	0	H3F3C
1.67889e-57	-1.35089	0	TCRD
8.46438e-68	-1.35152	0	TCF7

## Sheet: antigen presenting B cells
p vauue	fold change	cluster	gene
1.0565e-14	1.70396	1	GNLY
1.48088e-07	1.0208	1	ALDOC
6.5553e-05	-1.09899	1	FMNL1

## Sheet: Effector T gammadelta
p value	fold change	cluster	gene
3.15539e-60	3.7617	2	GZMA
5.98405e-31	1.65606	2	GNLY
1.55556e-11	1.42844	2	ENSGALG00000013546
1.7039e-08	1.42569	2	CCL1
3.22748e-10	1.36075	2	LDHA
5.47801e-09	1.25984	2	CX3CR1
2.52777e-09	1.24278	2	GNG2
4.05052e-09	1.20201	2	HBA1
2.04947e-08	1.19762	2	BLB2
6.80235e-09	1.17332	2	ADGRG1
6.54502e-09	1.10274	2	HMGB1
1.01364e-07	1.07278	2	CDKN2A
2.73327e-06	1.01912	2	HBBA
3.62437e-06	1.01785	2	MDH2
1.71141e-06	-1.01391	2	IL7R
1.79414e-09	-1.06238	2	H3F3C
5.85399e-12	-1.53708	2	TCF7

## Sheet: T cells γδ enriched
p value	fold change	cluster	gene
2.09839e-33	4.08623	3	GNLY
4.31725e-12	2.92514	3	GZMA
5.93303e-08	1.75476	3	PGAM1
2.81239e-08	1.72142	3	ENSGALG00000013546
1.92753e-10	1.49592	3	MT-ND1
1.43285e-16	1.43364	3	ACTB
3.6663e-05	1.39301	3	GNAI3
6.91675e-06	1.38099	3	IFI6
9.72109e-11	1.3372	3	MT-CYTB
6.28613e-05	1.33681	3	HELLS
7.43876e-05	1.33507	3	CD8A
1.7932e-05	1.32142	3	SNRPD1
1.03601e-05	1.30036	3	GAPDH
0.000120192	1.28786	3	PFDN5
0.000142478	1.28692	3	GNG2
0.000173791	1.28412	3	LDHA
2.07922e-05	1.24542	3	UBL7
7.24637e-05	1.22968	3	SASS6
0.000220894	1.20658	3	TOP2A
3.99406e-08	1.20545	3	MT-ND3
0.000177896	1.20543	3	ALDOC
0.000370501	1.20288	3	PRPF19
1.21099e-06	1.19405	3	MT-ND4
0.000305347	1.19059	3	ATP5A1Z
0.000461904	1.18466	3	AT2
1.35944e-05	1.18351	3	OTUB1
6.14907e-05	1.16841	3	ARPC4
4.42191e-05	1.16727	3	ENO1
0.000235695	1.14704	3	HBA1
0.000567459	1.13572	3	JAGN1
0.000278389	1.13493	3	TUBA1B
0.000612786	1.11218	3	PRDX1
2.52952e-13	1.10862	3	MT-COII
8.98763e-05	1.10745	3	ENSGALG00000029569
0.0011235	1.10684	3	NASP
9.02085e-07	1.10345	3	MT-ND6
0.00129273	1.0866	3	SSRP1
0.00118809	1.08382	3	BAZ1B
0.000653308	1.07785	3	CDC25B
0.00111487	1.07767	3	DENR
0.000408201	1.06713	3	CDV3
0.000722979	1.06164	3	CenpA
0.00205671	1.06109	3	SNRPN
0.000616262	1.04119	3	CNOT11
0.0015259	1.03899	3	CCND3
0.00280377	1.03494	3	XPA
0.00284709	1.03376	3	ADSL
6.2398e-12	1.03061	3	MT-COX3
0.000146836	1.02974	3	H2AFV
0.00113369	1.024	3	ARHGAP30
0.00041487	1.01831	3	UQCR10
1.88772e-05	1.00979	3	IFI27L2
0.000366345	1.00866	3	ATP5I
0.0021828	1.00587	3	CD4
0.00590933	-1.02854	3	SPCS3
0.00413586	-1.04825	3	TGM2-1
0.00324852	-1.05029	3	ENSGALG00000046828
0.00277774	-1.06574	3	ENSGALG00000007248
0.00242793	-1.09428	3	ENSGALG00000049426
0.00161968	-1.12267	3	CCDC88C
0.00257364	-1.15038	3	VIM
0.000461411	-1.2096	3	FOS
0.00221927	-1.22355	3	KLF6
0.000994939	-1.26805	3	FKBP5
0.000729676	-1.28096	3	ENSGALG00000044661
0.000605355	-1.29756	3	RCSD1
0.000745865	-1.36574	3	BASP1
2.56645e-06	-1.43834	3	H3F3C
0.000362914	-1.48319	3	KK34
0.000113688	-1.50099	3	JUN
7.35233e-05	-1.61858	3	BTG2
1.25771e-06	-1.75034	3	GPX1
4.1582e-05	-2.22568	3	ENSGALG00000054174

## Sheet: Antigen-presenting myeloid cell
p value	fold change	cluster	gene
2.55827e-17	2.99103	4	GNLY
2.3972e-19	2.68903	4	HMOX1
3.55876e-20	2.49644	4	ENSGALG00000044661
3.30661e-08	1.4784	4	CTSD
2.05804e-07	1.43343	4	OASL
1.39405e-06	1.30123	4	FABP7
4.06989e-07	1.28957	4	ASS1
3.24389e-06	1.2091	4	TNFAIP2
2.25861e-07	1.13904	4	GZMA
9.31642e-06	1.12113	4	FABP5
4.96526e-05	1.1147	4	ENSGALG00000014585
0.000140877	1.06232	4	C15orf48
0.000220146	1.02971	4	IFIT5
1.21489e-06	1.00131	4	AVD
7.85117e-05	-1.04693	4	ENSGALG00000015461
4.45017e-06	-1.17315	4	GPX1
0.000100337	-1.26386	4	FKBP5
4.41746e-13	-3.1711	4	JCHAIN

## Sheet: plasma B cells
p value	fold change	cluster	gene
3.20951e-18	4.88412	5	GNLY
3.282e-11	2.87224	5	ENSGALG00000041611
2.56812e-08	2.06588	5	ACTB
1.78326e-06	1.69105	5	ALDOC
1.94402e-05	1.67651	5	GZMA
1.64467e-05	1.5594	5	CD3D
0.000293245	1.53417	5	RAC2
5.64991e-05	1.5	5	HSPE1
0.000893293	1.40982	5	ARPC1B
0.000204843	1.39643	5	ZNF830
0.000244639	1.37769	5	ENSGALG00000029569
0.00114689	1.37086	5	ENSGALG00000011190
0.000276011	1.36395	5	EHD3
0.000317088	1.35181	5	SCIN
0.000656777	1.33383	5	C1H12ORF57
0.00211994	1.32964	5	HIST1H103
0.00202916	1.32131	5	LAPTM5
0.00222301	1.30189	5	DNAJA1
0.00197058	1.29593	5	HN1
0.000520153	1.29391	5	ENSGALG00000046938
0.000252222	1.2731	5	HSPA8
0.000601982	1.26941	5	ZEB2
0.000680252	1.26323	5	TARP
0.00125972	1.25554	5	ENSGALG00000053765
0.00241994	1.25153	5	GRK2
0.00244249	1.24631	5	ENSGALG00000047425
0.000694337	1.23852	5	PELI3
0.00360651	1.21212	5	CDC25B
0.00334137	1.21069	5	SNU13
0.00320122	1.21019	5	UHMK1
0.00448273	1.20762	5	ENSGALG00000045581
0.00463976	1.19768	5	ADSS
0.000914888	1.188	5	NSA2
0.00403494	1.18443	5	USP14
0.00132173	1.15706	5	RFC5
0.0013925	1.14753	5	HADH
0.00712204	1.14752	5	CFDP1
0.00505795	1.14565	5	VMP1
0.00800694	1.14557	5	MRPL17
0.00481707	1.1455	5	DCTN2
0.00932198	1.13204	5	NAP1L1
0.00567771	1.11361	5	ARF6
0.0085133	1.11114	5	ANP32B
0.00842385	1.10769	5	SSRP1
0.00714969	1.10139	5	PTPRC
0.00910906	1.09433	5	EIF2S2
0.00942176	1.09349	5	RFC1
0.00773524	1.083	5	ADAM10
0.0024899	1.06954	5	DGKZ
0.00880698	1.06597	5	TCOF1
0.00244931	1.06358	5	EZH2
0.00259076	1.05548	5	MRPS18A
0.00246026	1.05125	5	CAB39
0.00860735	1.04716	5	LY6E
0.00289579	1.04644	5	LIMD2
0.00275605	1.04514	5	IRF1
0.00899217	1.01974	5	GNAI2
0.00382243	1.0049	5	GET4
0.00577913	-1.04376	5	DLD
0.00501238	-1.06029	5	FAM3C
0.000915001	-1.07522	5	RAB5C
0.00578157	-1.0807	5	TRIP11
0.00737918	-1.10154	5	OAZ1
0.000239192	-1.12037	5	HDLBP
0.00153975	-1.1267	5	FUCA1
0.00499654	-1.12716	5	MGAT1
0.00989923	-1.14064	5	H2A-VI-5
0.00935542	-1.15999	5	TCF3
0.000467005	-1.17544	5	SSB
0.00228021	-1.20362	5	DERL3
0.0012529	-1.23016	5	CHMP1B
0.00311925	-1.31369	5	GABARAPL1
0.00111886	-1.38196	5	ENSGALG00000049450
0.0023244	-1.49441	5	HBAD
0.000104265	-1.61196	5	IRAK2
1.39e-06	-2.10633	5	ENSGALG00000049716
1.53917e-07	-4.40455	5	ENSGALG00000050515

## Sheet: T cells (1)
p value	fold change	cluster	gene
2.30505e-10	2.93313	6	GNLY
1.97563e-07	2.85189	6	GZMA
1.86487e-06	2.17279	6	ENSGALG00000034218
3.31758e-06	2.14326	6	HIST1H103
6.74914e-05	1.98623	6	ENSGALG00000033530
2.49911e-05	1.83003	6	DUT
2.76755e-05	1.81718	6	HMGB2
9.4039e-05	1.77801	6	LDHA
6.32171e-05	1.77046	6	MAFB
0.000348896	1.72549	6	HYOU1
0.000228126	1.72229	6	HMGCR
0.000433131	1.68457	6	MRPL24
0.000114702	1.61776	6	IFNG
0.00137776	1.60073	6	BLB2
0.000477201	1.5843	6	ALDOC
0.000564654	1.57377	6	SLIRP
0.000254381	1.55421	6	ENSGALG00000048441
0.000948327	1.54805	6	PPP6C
0.000973772	1.53691	6	SMC2
0.00109124	1.52722	6	NASP
0.000301345	1.52111	6	PSMD12
0.000338153	1.49735	6	EOMES
0.00176021	1.49342	6	BIN2
0.000249844	1.47606	6	ATP5B
0.00201609	1.47327	6	CD74
0.00266278	1.47235	6	BLB1
0.00263482	1.46869	6	SUB1
0.000449587	1.45666	6	INCENP
0.00244358	1.44887	6	H2AFZ
0.000486576	1.44085	6	CYTH4
0.00236592	1.43661	6	PGLS
0.00315056	1.42305	6	ENSGALG00000000996
1.87098e-06	1.40333	6	MT-ND6
0.000638758	1.36712	6	ZNF644
0.00261863	1.36551	6	GNG2
0.00104388	1.36351	6	HNRNPA3
0.00599656	1.35758	6	ENSGALG00000034288
0.00360002	1.35473	6	TMPO
0.00100193	1.34505	6	FDFT1
0.000986365	1.33387	6	TP53INP1
0.00215622	1.33345	6	MCM5
0.000744719	1.32555	6	ENSGALG00000040833
0.00799099	1.31351	6	ADSS
0.00126483	1.30864	6	BANF1
0.00547664	1.29789	6	PRKCD
0.00222482	1.29287	6	ENSGALG00000013809
0.00189871	1.27606	6	SNRPGP15
0.00525074	1.27478	6	ENSGALG00000025996
0.00519357	1.26906	6	NANS
0.00147649	1.26807	6	SDF2
0.00166522	1.25759	6	S1PR1
0.00528512	1.25474	6	ENSGALG00000013546
0.00203264	1.24615	6	CCL4
0.00789039	1.24248	6	NDUFAF8
0.00606349	1.235	6	NMRK2
0.00227196	1.23308	6	HAVCR1
0.0021155	1.22014	6	ENSGALG00000053991
0.00247649	1.20821	6	ENSGALG00000053871
3.58117e-08	1.20252	6	ACTB
0.00886077	1.20149	6	CEPT1
0.00988116	1.19918	6	MRPS9
0.00950071	1.18784	6	ENSGALG00000052991
0.00269011	1.1835	6	ENSGALG00000028551
0.00274685	1.18052	6	SETDB1
0.00283872	1.17446	6	ENSGALG00000029569
0.00291486	1.16916	6	NCOA4
0.00283137	1.1657	6	ENSGALG00000048776
0.00165254	1.1426	6	MT-ND1
7.01685e-07	1.13264	6	MT-CO1
0.00467292	1.11557	6	ENSGALG00000002431
0.00467292	1.11557	6	ENSGALG00000005257
0.00467292	1.11557	6	RASGEF1B
0.00467292	1.11557	6	RAB20
0.00469128	1.10226	6	ZEB2
0.00356561	1.09764	6	CBX4
0.00641715	1.08658	6	OTUB1
0.00443561	1.07196	6	PARS2
0.00451178	1.07132	6	USP33
0.00451178	1.07132	6	ACVR1
0.00458908	1.07126	6	AHCYL1
0.00457864	1.05847	6	PPWD1
0.00457864	1.05847	6	ENSGALG00000016217
0.000121008	1.05739	6	MT-CYTB
0.00235777	1.05181	6	MT-ND5
0.00369119	1.03294	6	RIF1
0.00661261	1.0206	6	KIF4B
0.00661261	1.0206	6	TRAPPC12
0.00688411	1.00961	6	PHF10
0.00669278	1.0072	6	HIC2
0.0035694	1.0068	6	RRM2
0.0074929	1.00008	6	KIAA1524
0.0074929	1.00008	6	P2RY4
0.000421741	-1.00812	6	RPS16
0.00016366	-1.0987	6	RPL8
0.00990237	-1.16758	6	EEF1D
0.00123917	-1.19198	6	ITGB1BP3
0.0028954	-1.26843	6	H3F3C
0.00844467	-1.48955	6	CD5
0.00728711	-1.53868	6	BTG2
0.00741239	-1.5729	6	IL7R
0.00646807	-1.57501	6	ENSGALG00000043654
0.00461877	-1.66714	6	ARHGEF3
0.0027839	-1.729	6	TGM2-1
0.000932273	-1.83202	6	GPX1
0.00150191	-1.85617	6	ENSGALG00000052497
0.00149909	-1.87508	6	ETS1
0.000248956	-1.96403	6	BTG1

## Sheet: Granulocytes (1)
p value	fold change	cluster	gene
4.4314e-17	4.49027	7	GNLY
4.33679e-06	2.07995	7	TRA2A
7.86417e-05	2.07057	7	HNRNPD
0.000205431	2.0437	7	RAP1B
0.000535658	1.91792	7	GZMA
0.00136429	1.83291	7	GIGYF2
0.00205864	1.76812	7	ENSGALG00000049270
0.000454359	1.75009	7	HIGD1C
0.00304286	1.74207	7	STAT5A
0.00029095	1.72405	7	STX17
0.000389564	1.70751	7	COX4I1
0.00176366	1.70173	7	ENSGALG00000021405
0.00304509	1.68958	7	MTA1
0.000235056	1.67094	7	UBXN2B
0.0036501	1.66422	7	THOC5
0.00122279	1.66316	7	POLR2J
0.00798087	1.65551	7	AVD
0.00444198	1.64882	7	ENSGALG00000050178
0.00578314	1.63257	7	MRPL23
0.00608897	1.60384	7	XPR1
0.00207541	1.60267	7	AKR1B1
0.00606475	1.60232	7	MRPL18
0.00138774	1.59836	7	ENSGALG00000048091
0.00543585	1.58494	7	BCL6
0.00702281	1.54327	7	ENSGALG00000038671
0.00679286	1.52703	7	ECI2
0.00946932	1.52198	7	BAZ1B
0.0097138	1.5079	7	ENSGALG00000003345
0.00761397	1.50353	7	PPT1
0.00284209	1.49917	7	USP36
0.00759012	1.49294	7	ENSGALG00000030810
0.00863478	1.44973	7	HBBA
1.82748e-05	1.44642	7	ENSGALG00000008309
0.000481471	1.40505	7	SDC4
0.000896215	1.39587	7	RDM1
0.00164075	1.38709	7	MARCKSL1
0.00850709	1.38651	7	TALDO1
0.00591682	1.38496	7	XRCC5
0.00164012	1.37975	7	USP34
0.00166309	1.37664	7	KMT2D
0.00790884	1.36981	7	ENSGALG00000041611
0.004473	1.36833	7	DARS
0.00281409	1.35563	7	C14orf2
0.00755532	1.35393	7	SAP18
0.00297405	1.35191	7	ENSGALG00000029446
0.00330388	1.33832	7	DPY30
0.0092273	1.33067	7	SMAP1
0.00472857	1.31999	7	ENSGALG00000048450
0.00235557	1.31533	7	ENSGALG00000052796
0.00900778	1.30755	7	LSM 8.00
0.00533875	1.30517	7	MAP2K2
0.00328696	1.30301	7	LRRC8B
0.0048888	1.30243	7	C1GALT1
0.00937486	1.30132	7	CDK12
0.00663095	1.29295	7	CEP350
0.00441424	1.27933	7	LRP3
0.00752174	1.27909	7	ENSGALG00000009792
0.00532835	1.27622	7	OTUB1
0.00874611	1.26616	7	HS3ST1
0.00874592	1.23803	7	SLC37A1
0.00440746	1.18697	7	S100A6
0.00547852	-1.00887	7	RPS28
0.00699861	-1.96861	7	TOMM7
0.00489832	-2.06512	7	ARF6

## Sheet: Macrphages (1)
p value	fold change	cluster	gene
8.48113e-20	4.14672	8	GNLY
8.08006e-08	2.30687	8	ENSGALG00000041611
7.78973e-07	2.13652	8	ENSGALG00000026970
0.00261397	1.33644	8	IFIT5
0.00380077	1.1978	8	ENSGALG00000050946
0.00372179	1.19649	8	ERGIC2
0.00377189	1.15278	8	RAB8B
0.00703228	1.13304	8	CXCL13
0.00429464	1.12975	8	BF1
0.0082303	1.10471	8	ENSGALG00000011190
0.00183611	1.10105	8	ENSGALG00000046927
0.00358317	1.09768	8	ENSGALG00000014754
0.00928042	-1.03019	8	TIMP3
0.00941176	-1.0364	8	DDC
0.00310484	-1.06119	8	ENSGALG00000049966
0.00933239	-1.09506	8	ACTN1
0.00649503	-1.11413	8	STX2
0.00921292	-1.11494	8	ENSGALG00000052918
0.00893383	-1.11526	8	UQCRB
0.00306187	-1.12484	8	TESC
0.00875277	-1.14664	8	FLNB
0.000507512	-1.16009	8	TUBB1
0.0064698	-1.17491	8	CACTIN
0.00535646	-1.17762	8	SVBP
0.00947065	-1.18422	8	RALGAPA1
0.0064698	-1.21178	8	SRC
0.000696471	-1.21195	8	ITGA2B
0.00467296	-1.2135	8	LRRFIP2
0.00699702	-1.23136	8	MXD4
0.00691401	-1.23303	8	COX6A1
0.00674435	-1.2351	8	ADSS
0.00543223	-1.24182	8	GP1BB
0.00414207	-1.24538	8	PCMTD1
0.00653244	-1.25658	8	TRPC3
0.00854358	-1.26208	8	ENSGALG00000045684
0.00645108	-1.26474	8	HHEX
0.00472619	-1.27021	8	ENSGALG00000052672
0.00525013	-1.2717	8	ENSGALG00000031604
0.00811137	-1.28868	8	IFRD1
0.00434758	-1.30882	8	FXYD6
0.00504451	-1.31522	8	KIAA2026
0.00551252	-1.31912	8	ARHGEF12
0.00297857	-1.33892	8	RGS19
0.00779878	-1.34065	8	PLS3
0.0041636	-1.34269	8	MEMO1
0.00688254	-1.3459	8	ENSGALG00000052497
0.00732842	-1.35012	8	KMT2C
0.0025055	-1.36835	8	GNAI2
0.00534719	-1.37711	8	KDM5B
0.00380158	-1.3867	8	HSP90B1
0.0054725	-1.38764	8	ENSGALG00000040101
0.00352365	-1.3916	8	PPP1R3C
0.00459271	-1.3936	8	FKBP11
0.003351	-1.41687	8	NPC2
0.00568005	-1.41809	8	ENSGALG00000003605
0.00445812	-1.43412	8	ENSGALG00000011164
0.00174903	-1.43729	8	BEND7
0.00336884	-1.43803	8	SLC2A14
0.0035136	-1.44339	8	RBM26
0.000179169	-1.46179	8	RARRES2
0.0016887	-1.50968	8	F10
4.22347e-05	-1.53017	8	MYH9
0.000304007	-1.5319	8	BRD3
0.00143398	-1.54952	8	SUSD1
0.00127527	-1.57601	8	HPCAL1
0.00102642	-1.5791	8	SVIL
0.000602913	-1.60311	8	ENSGALG00000011608
0.00042308	-1.61547	8	ENSGALG00000004167
0.000524136	-1.63951	8	CD63
0.000418965	-1.6471	8	FAM241A
0.000416749	-1.74032	8	CTTN
0.000392243	-1.75061	8	DNASE1L3
0.000518158	-1.75967	8	BCL2L1
1.5357e-05	-1.85574	8	HDC
0.000116972	-1.90474	8	SEC14L1
5.50306e-07	-2.26865	8	CREG1
3.20268e-06	-2.32537	8	ITGB1
4.53658e-06	-2.33619	8	PDGFB
3.49401e-05	-3.28305	8	ENSGALG00000044661

## Sheet: Macrophages (2)
p value	fold change	cluster	gene
9.80497e-08	4.29912	9	GNLY
2.6177e-10	3.05721	9	CCL1
6.77956e-07	2.45094	9	GZMA
6.24488e-05	1.78512	9	CHIR-B2
0.00367867	1.7209	9	ENSGALG00000044661
0.00225304	1.6039	9	DPM1
0.000470335	1.59644	9	ENSGALG00000004252
0.000358401	1.53383	9	CDK6
0.000138408	1.50671	9	FDFT1
0.00613297	1.48476	9	NR1H3
0.000661738	1.46593	9	JMJD1C
0.00400353	1.46293	9	PTBP1
0.00771413	1.44459	9	SUMO1
0.00896157	1.36049	9	MARCKSL1
0.00345453	1.34979	9	MDM1
0.00341825	1.34712	9	NMRK2
0.00348815	1.34538	9	GSPT2
0.00367461	1.33384	9	EYA3
0.00898001	1.32815	9	ATP6V0E1
0.00252037	1.32712	9	ENSGALG00000033729
0.00287491	1.32332	9	ENSGALG00000004400
0.00361383	1.31842	9	ENSGALG00000006246
0.00261478	1.31698	9	FAM3C
0.00277215	1.31457	9	NDUFA8
0.00368719	1.31058	9	ELMO1
0.00227197	1.30354	9	TCEB1
0.00257213	1.29501	9	EXOSC2
0.0016522	1.28601	9	TARP
0.000997447	1.27641	9	ENSGALG00000040886
5.35365e-05	1.20053	9	CCL19-1
0.000490887	1.07642	9	SC5D
0.00311054	-1.25032	9	GPX1
0.00935242	-1.56313	9	ENSGALG00000035994
0.0080059	-1.62514	9	COTL1
0.00683741	-1.62772	9	COMMD2
0.00575231	-1.6635	9	RBX1
0.00503783	-1.70104	9	ATOX1
0.00269555	-1.85859	9	SLC25A5
0.00205902	-1.89042	9	CG-1B

[truncated: 2 more sheets: Granulocytes (2), T cells (2)]
